# Supplementary material for: Exercise capacity in heart failure: a systematic review and meta-analysis of HFrEF and HFpEF disparities in VO2peak and 6-minute walking distance
Source: Eur Heart J Open. 2025 May 14;5(3):oeaf055. doi: 10.1093/ehjopen/oeaf055 (PMC12202100; doi:10.1093/ehjopen/oeaf055)
Supplement: oeaf055_Supplementary_Data [file oeaf055_supplementary_data.zip]

Archive with 15 entries (15 files):
- Supplementary Materials.docx
- Table S1.docx
- Table S2.docx
- Table S3.docx
- Table S4.docx
- Table S5.docx
- Table S6.docx
- Table S7.docx
- Figure S1.tiff
- Figure S2.tiff
- Figure S3.tiff
- Figure S4.tiff
- Figure S5.tiff
- Figure S6.tiff
- Figure S7.tiff
